# Supplementary material for: Costs and health benefits of the rural energy transition to carbon neutrality in China
Source: Nat Commun. 2023 Sep 29;14:6101. doi: 10.1038/s41467-023-41707-7 (PMC10541415; doi:10.1038/s41467-023-41707-7)
Supplement: Supplementary file 4 — Supplementary Data 1–4 [file 41467_2023_41707_MOESM4_ESM.xlsx]

## Sheet: Supplementary Data 1
			BaU	CNS
Rural socioeconomic development	Cooking and heating service demand	SSP1	√; BaU_SSP1	√; CNS_SSP1
		SSP3	√; BaU_SSP3	√; CNS_SSP3
Contemporary technology efficiency	Electric cooking range	High	√; BaU_EFoCE[H]	√; CNS_EFoCE[H]
		Low	√; BaU_EFoCE[L]	√; CNS_EFoCE[L]
	LPG cooking range	High	√; BaU_EFoCG[H]	√; CNS_EFoCG[H]
		Low	√; BaU_EFoCG[L]	√; CNS_EFoCG[L]
	Air-to-air heat pump	High	√; BaU_EFoHE[H]	√; CNS_EFoHE[H]
		Low	√; BaU_EFoHE[L]	√; CNS_EFoHE[L]
	Natural gas stove	High	√; BaU_EFoHG[H]	√; CNS_EFoHG[H]
		Low	√; BaU_EFoHG[L]	√; CNS_EFoHG[L]
Contemporary technology cost	Electric cooking range	High	√; BaU_ICoCE[H]	√; CNS_ICoCE[H]
		Low	√; BaU_ICoCE[L]	√; CNS_ICoCE[L]
	LPG cooking range	High	√; BaU_ICoCG[H]	√; CNS_ICoCG[H]
		Low	√; BaU_ICoCG[L]	√; CNS_ICoCG[L]
	Air-to-air heat pump	High	√; BaU_ICoHE[H]	√; CNS_ICoHE[H]
		Low	√; BaU_ICoHE[L]	√; CNS_ICoHE[L]
	Natural gas stove	High	√; BaU_ICoHG[H]	√; CNS_ICoHG[H]
		Low	√; BaU_ICoHG[L]	√; CNS_ICoHG[L]
Contemporary energy price	Electricity	High	√; BaU_EPoE[H]	√; CNS_EPoE[H]
		Low	√; BaU_EPoE[L]	√; CNS_EPoE[L]
	NG/LPG	High	√; BaU_EPoG[H]	√; CNS_EPoG[H]
		Low	√; BaU_EPoG[L]	√; CNS_EPoG[L]
Health impacts	Exposure-response function	linear	√	√
		non-linear IER	√	√
	Value of statistical life	High	√	√
		Low	√	√
Notes: 52 additional sensitivity scenarios are generated based on the one-at-a-time method.

## Sheet: Supplementary Data 2
Core scenario	Sensitivity scenario	Heating&Cooking service demand		Contemporary technology efficiency								Contemporary technology capital cost								Contemporary energy price
				Electric cooking range		LPG cooking range		Air-to-air heat pump		Natural gas stove		Electric cooking range		LPG cooking range		Air-to-air heat pump		Natural gas stove		Electricity		NG/LPG
		SSP1	SSP3	High	Low	High	Low	High	Low	High	Low	Low	High	Low	High	Low	High	Low	High	Low	High	Low	High
BaU	BaU_EFoE[H]_ICoE[L]_EPoE[L]			√				√				√				√				√
	BaU_EFoE[L]_ICoE[H]_EPoE[L]				√				√				√				√			√
	BaU_EFoE[H]_ICoE[L]_EPoE[H]			√				√				√				√					√
	BaU_EFoE[L]_ICoE[H]_EPoE[H]				√				√				√				√				√
	BaU_EFoG[H]_ICoG[L]_EPoG[L]					√				√				√				√				√
	BaU_EFoG[L]_ICoG[H]_EPoG[L]						√				√				√				√			√
	BaU_EFoG[H]_ICoG[L]_EPoG[H]					√				√				√				√					√
	BaU_EFoG[L]_ICoG[H]_EPoG[H]						√				√				√				√				√
	BaU_EFoE&G[H]_ICoE&G[L]_EPoE&G[H]			√		√		√		√		√		√		√		√			√		√
	BaU_EFoE&G[H]_ICoE&G[L]_EPoE&G[L]			√		√		√		√		√		√		√		√		√		√
	BaU_EFoE&G[L]_ICoE&G[H]_EPoE&G[H]				√		√		√		√		√		√		√		√		√		√
	BaU_EFoE&G[L]_ICoE&G[H]_EPoE&G[L]				√		√		√		√		√		√		√		√	√		√
	BaU_SSP1_EFoE&G[H]_ICoE&G[L]_EPoE&G[L]	√		√		√		√		√		√		√		√		√		√		√
	BaU_SSP3_EFoE&G[H]_ICoE&G[L]_EPoE&G[L]		√	√		√		√		√		√		√		√		√		√		√
	BaU_SSP1_EFoE&G[L]_ICoE&G[H]_EPoE&G[H]	√			√		√		√		√		√		√		√		√		√		√
	BaU_SSP3_EFoE&G[L]_ICoE&G[H]_EPoE&G[H]		√		√		√		√		√		√		√		√		√		√		√
CNS	CNS_EFoE[H]			√				√
	CNS_EFoG[H]					√				√
	CNS_EFoE[L]				√				√
	CNS_EFoG[L]						√				√
	CNS_ICoE[L]											√				√
	CNS_ICoG[L]													√				√
	CNS_ICoE[H]												√				√
	CNS_ICoG[H]														√				√
	CNS_EPoE&G[L]																			√		√
	CNS_EPoE&G[H]																				√		√
	CNS_EPoE[L]&G[H]																			√			√
	CNS_EPoE[H]&G[L]																				√	√
	CNS_EFoE[H]_ICoE[L]			√				√				√				√
	CNS_EFoE[L]_ICoE[H]				√				√				√				√
	CNS_EFoG[H]_ICoG[L]					√				√				√				√
	CNS_EFoG[L]_ICoG[H]						√				√				√				√
	CNS_EFoE[H]_EPoE[L]			√				√												√
	CNS_EFoE[L]_EPoE[L]				√				√											√
	CNS_EFoE[H]_EPoE[H]			√				√													√
	CNS_EFoE[L]_EPoE[H]				√				√												√
	CNS_EFoG[H]_EPoG[L]					√				√												√
	CNS_EFoG[L]_EPoG[L]						√				√											√
	CNS_EFoG[H]_EPoG[H]					√				√													√
	CNS_EFoG[L]_EPoG[H]						√				√												√
	CNS_ICoE[L]_EPoE[L]											√				√				√
	CNS_ICoE[H]_EPoE[L]												√				√			√
	CNS_ICoE[L]_EPoE[H]											√				√					√
	CNS_ICoE[H]_EPoE[H]												√				√				√
	CNS_ICoG[L]_EPoG[L]													√				√				√
	CNS_ICoG[H]_EPoG[L]														√				√			√
	CNS_ICoG[L]_EPoG[H]													√				√					√
	CNS_ICoG[H]_EPoG[H]														√				√				√
	CNS_EFoE[H]_ICoE[L]_EPoE[L]			√				√				√				√				√
	CNS_EFoE[L]_ICoE[H]_EPoE[L]				√				√				√				√			√
	CNS_EFoE[H]_ICoE[L]_EPoE[H]			√				√				√				√					√
	CNS_EFoE[L]_ICoE[H]_EPoE[H]				√				√				√				√				√
	CNS_EFoG[H]_ICoG[L]_EPoG[L]					√				√				√				√				√
	CNS_EFoG[L]_ICoG[H]_EPoG[L]						√				√				√				√			√
	CNS_EFoG[H]_ICoG[L]_EPoG[H]					√				√				√				√					√
	CNS_EFoG[L]_ICoG[H]_EPoG[H]						√				√				√				√				√
	CNS_EFoE&G[H]_ICoE&G[L]_EPoE&G[H]			√		√		√		√		√		√		√		√			√		√
	CNS_EFoE&G[H]_ICoE&G[L]_EPoE&G[L]			√		√		√		√		√		√		√		√		√		√
	CNS_EFoE&G[L]_ICoE&G[H]_EPoE&G[H]				√		√		√		√		√		√		√		√		√		√
	CNS_EFoE&G[L]_ICoE&G[H]_EPoE&G[L]				√		√		√		√		√		√		√		√	√		√
	CNS_SSP1_EFoE&G[H]_ICoE&G[L]_EPoE&G[L]	√		√		√		√		√		√		√		√		√		√		√
	CNS_SSP3_EFoE&G[H]_ICoE&G[L]_EPoE&G[L]		√	√		√		√		√		√		√		√		√		√		√
	CNS_SSP1_EFoE&G[L]_ICoE&G[H]_EPoE&G[H]	√			√		√		√		√		√		√		√		√		√		√
	CNS_SSP3_EFoE&G[L]_ICoE&G[H]_EPoE&G[H]		√		√		√		√		√		√		√		√		√		√		√
Notes: 64 additional sensitivity scenarios are generated based on the two-at-a-time method.

## Sheet: Supplementary Data 3
scenario	Total energy use			Electricity use			NG/LPG use			CO2 emissions			SO2 emissions			Annual energy system cost
CNS	26.16 Mtoe			18.45 Mtoe			3.90 Mtoe			9.63 Mton			7.29 Kton			37.49 Billion US$
BaU	79.30 Mtoe			2.54 Mtoe			4.63 Mtoe			186.98 Mton			1081.43 Kton			24.27 Billion US$
	Mtoe	relative changes	elasticity	Mtoe	relative changes	elasticity	Mtoe	relative changes	elasticity	Mton	relative changes	elasticity	Kton	relative changes	elasticity	Billion US$	relative changes	elasticity
BaU_EFoCE[H]	-0.192742	-0.00243033	-0.0243033	-0.192742	-0.0757994	-0.757994	0	0	0	0	0	0	0	0	0	-0.0979515	-0.00403512	-0.0403512
BaU_EFoCE[L]	0.192742	0.00243033	0.0243033	0.192742	0.0757994	0.757994	0	0	0	0	0	0	0	0	0	0.0979515	0.00403512	0.0403512
BaU_EFoCG[H]	-0.462587	-0.00583287	-0.0583287	0	0	0	-0.462587	-0.1	-1	-1.22124	-0.00653135	-0.0653135	-0.0770978	-7.12924e-05	-0.000712924	-0.282409	-0.0116339	-0.116339
BaU_EFoCG[L]	0.462587	0.00583287	0.0583287	0	0	0	0.462587	0.1	1	1.22124	0.00653135	0.0653135	0.0770978	7.12924e-05	0.000712924	0.282409	0.0116339	0.116339
BaU_EFoHE[H]	-0.0615371	-0.000775936	-0.00775936	-0.0615371	-0.0242006	-0.242006	0	0	0	0	0	0	0	0	0	-0.0312732	-0.0012883	-0.012883
BaU_EFoHE[L]	0.0615371	0.000775936	0.00775936	0.0615371	0.0242006	0.242006	0	0	0	0	0	0	0	0	0	0.0312732	0.0012883	0.012883
BaU_EFoHG[H]	0	0	0	0	0	0	0	0	0	0	0	0	0	0	0	0	0	0
BaU_EFoHG[L]	0	0	0	0	0	0	0	0	0	0	0	0	0	0	0	0	0	0
BaU_EPoE[H]	0	0	0	0	0	0	0	0	0	0	0	0	0	0	0	0.258449	0.0106468	0.0532342
BaU_EPoE[L]	0	0	0	0	0	0	0	0	0	0	0	0	0	0	0	-0.258449	-0.0106468	-0.0532342
BaU_EPoG[H]	0	0	0	0	0	0	0	0	0	0	0	0	0	0	0	0.564818	0.0232677	0.116339
BaU_EPoG[L]	0	0	0	0	0	0	0	0	0	0	0	0	0	0	0	-0.564818	-0.0232677	-0.116339
BaU_ICoCE[H]	0	0	0	0	0	0	0	0	0	0	0	0	0	0	0	0.156689	0.00645483	0.0322741
BaU_ICoCE[L]	0	0	0	0	0	0	0	0	0	0	0	0	0	0	0	-0.156689	-0.00645483	-0.0322741
BaU_ICoCG[H]	0	0	0	0	0	0	0	0	0	0	0	0	0	0	0	0.100487	0.00413955	0.0206977
BaU_ICoCG[L]	0	0	0	0	0	0	0	0	0	0	0	0	0	0	0	-0.100487	-0.00413955	-0.0206977
BaU_ICoHE[H]	0	0	0	0	0	0	0	0	0	0	0	0	0	0	0	0.611047	0.0251721	0.125861
BaU_ICoHE[L]	0	0	0	0	0	0	0	0	0	0	0	0	0	0	0	-0.611047	-0.0251721	-0.125861
BaU_ICoHG[H]	0	0	0	0	0	0	0	0	0	0	0	0	0	0	0	0	0	0
BaU_ICoHG[L]	0	0	0	0	0	0	0	0	0	0	0	0	0	0	0	0	0	0
BaU_SSP1	-14.3734	-0.181238	-0.854897	-0.543061	-0.213569	-1.0074	-1.00835	-0.217982	-1.02822	-33.4929	-0.179124	-0.844922	-190.836	-0.176466	-0.832387	-4.63103	-0.190776	-0.899886
BaU_SSP3	15.3534	0.193595	0.768234	0.609301	0.239619	0.950869	1.15722	0.250163	0.99271	33.4304	0.178789	0.709481	188.329	0.174148	0.691064	4.75408	0.195845	0.777161
CNS_EFoCE[H]	-1.41196	-0.053967	-0.53967	-1.41743	-0.0768304	-0.768304	-0.003109	-0.000797198	-0.00797198	0.0216736	0.00225016	0.0225016	0.187021	0.0256719	0.256719	-0.721541	-0.0192482	-0.192482
CNS_EFoCE[L]	1.42842	0.0545961	0.545961	1.38331	0.0749812	0.749812	0.0499477	0.0128074	0.128074	0.111222	0.0115471	0.115471	-0.118304	-0.0162393	-0.162393	0.725189	0.0193455	0.193455
CNS_EFoCG[H]	0.00581814	0.000222378	0.00222378	-0.0340108	-0.00184352	-0.0184352	0.0505043	0.0129501	0.129501	0.111222	0.0115471	0.115471	-0.12382	-0.0169965	-0.169965	0.00630396	0.000168167	0.00168167
CNS_EFoCG[L]	0.00798101	0.000305045	0.00305045	-0.000417348	-2.26219e-05	-0.000226219	-0.00395798	-0.00101489	-0.0101489	0.0230479	0.00239284	0.0239284	0.190617	0.0261655	0.261655	-0.00251457	-6.70798e-05	-0.000670798
CNS_EFoHE[H]	-0.427396	-0.0163357	-0.163357	-0.427588	-0.023177	-0.23177	3.60028e-05	9.23171e-06	9.23171e-05	-0.000243743	-2.53055e-05	-0.000253055	-0.00166765	-0.000228914	-0.00228914	-0.217367	-0.00579858	-0.0579858
CNS_EFoHE[L]	0.428248	0.0163682	0.163682	0.427507	0.0231726	0.231726	-2.0475e-05	-5.25012e-06	-5.25012e-05	0.000139538	1.44869e-05	0.000144869	0.00175793	0.000241306	0.00241306	0.216972	0.00578805	0.0578805
CNS_EFoHG[H]	-0.155184	-0.00593136	-0.0593136	-0.135115	-0.00732375	-0.0732375	-0.0150416	-0.0038569	-0.038569	-0.0553912	-0.00575074	-0.0575074	-0.133643	-0.0183449	-0.183449	-0.531924	-0.0141899	-0.141899
CNS_EFoHG[L]	0.131909	0.00504173	0.0504173	0.110498	0.00598945	0.0598945	0.0151297	0.00387949	0.0387949	0.0579108	0.00601232	0.0601232	0.178993	0.02457	0.2457	0.436212	0.0116366	0.116366
CNS_EPoE[H]	0.0152184	0.00058167	0.00290835	-0.0310292	-0.00168191	-0.00840954	0.0499567	0.0128097	0.0640486	0.111222	0.0115471	0.0577354	-0.117811	-0.0161716	-0.0808581	1.87792	0.0500962	0.250481
CNS_EPoE[L]	4.52425e-05	1.72923e-06	8.64615e-06	0.000585463	3.17345e-05	0.000158672	-0.004095	-0.00105003	-0.00525013	0.0294448	0.00305698	0.0152849	0.250934	0.0344451	0.172225	-1.87325	-0.0499716	-0.249858
CNS_EPoG[H]	0.00194246	7.42437e-05	0.000371219	0.000273785	1.48403e-05	7.42013e-05	-0.00433562	-0.00111172	-0.00555862	0.0249005	0.00258518	0.0129259	0.200351	0.0275017	0.137508	0.476393	0.0127085	0.0635424
CNS_EPoG[L]	0.0109039	0.000416764	0.00208382	-0.0328825	-0.00178237	-0.00891183	0.0588206	0.0150826	0.0754128	0.111222	0.0115471	0.0577354	-0.140427	-0.0192761	-0.0963803	-0.47482	-0.0126665	-0.0633326
CNS_ICoCE[H]	0.0142861	0.000546036	0.00273018	-0.0309235	-0.00167618	-0.0083809	0.0499478	0.0128074	0.0640371	0.111222	0.0115471	0.0577354	-0.118544	-0.0162723	-0.0813613	1.15609	0.0308403	0.154201
CNS_ICoCE[L]	0.00451282	0.000172486	0.000862431	-5.86902e-05	-3.18124e-06	-1.59062e-05	-0.00295733	-0.000758306	-0.00379153	0.0205591	0.00213446	0.0106723	0.176649	0.0242482	0.121241	-1.15314	-0.0307616	-0.153808
CNS_ICoCG[H]	0.000751081	2.87073e-05	0.000143537	-6.04623e-05	-3.2773e-06	-1.63865e-05	-1.64273e-05	-4.21222e-06	-2.10611e-05	0.000110822	1.15055e-05	5.75277e-05	0.00181366	0.000248957	0.00124478	-0.00033158	-8.84537e-06	-4.42268e-05
CNS_ICoCG[L]	-0.00277673	-0.00010613	-0.000530652	4.7383e-06	2.56835e-07	1.28417e-06	0.00219723	0.000563406	0.00281703	-0.0149013	-0.00154706	-0.0077353	-0.126514	-0.0173662	-0.0868309	0.000451738	1.20508e-05	6.02539e-05
CNS_ICoHE[H]	0.000225564	8.62137e-06	4.31069e-05	-0.000104368	-5.65715e-06	-2.82858e-05	0.000623503	0.000159876	0.000799382	-0.00423077	-0.000439241	-0.0021962	-0.0353535	-0.00485288	-0.0242644	3.64965	0.0973598	0.486799
CNS_ICoHE[L]	0.00102521	3.91849e-05	0.000195925	-0.000117197	-6.35253e-06	-3.17627e-05	9.1218e-05	2.33898e-05	0.000116949	-0.000618802	-6.42443e-05	-0.000321222	-0.0044892	-0.000616221	-0.0030811	-3.6506	-0.097385	-0.486925
CNS_ICoHG[H]	0.00022823	8.72325e-06	4.36163e-05	-2.22216e-05	-1.2045e-06	-6.02249e-06	8.22677e-06	2.10948e-06	1.05474e-05	-5.55007e-05	-5.76211e-06	-2.88106e-05	-0.000224546	-3.08228e-05	-0.000154114	0.235692	0.00628744	0.0314372
CNS_ICoHG[L]	-0.00277263	-0.000105974	-0.000529868	1.53875e-05	8.34065e-07	4.17032e-06	0.00219004	0.000561562	0.00280781	-0.0148601	-0.00154278	-0.00771392	-0.126491	-0.0173632	-0.0868158	-0.235479	-0.00628174	-0.0314087
CNS_SSP1	-4.38208	-0.167489	-0.790043	-3.77347	-0.204537	-0.964798	-0.00786747	-0.00201735	-0.00951579	-0.0793027	-0.00823325	-0.0388361	-0.83523	-0.11465	-0.540801	-7.21172	-0.192383	-0.907467
CNS_SSP3	4.96015	0.189584	0.752316	4.25744	0.230771	0.915756	0.00391928	0.00100497	0.00398796	0.0657606	0.0068273	0.0270925	1.01584	0.139442	0.55334	7.0749	0.188733	0.748941

## Sheet: Supplementary Data 4
Core scenario	Sensitivity scenario	Total energy use		Electricity use		NG/LPG use		CO2 emissions		SO2 emissions		Annual energy system cost
		Mtoe	relative changes	Mtoe	relative changes	Mtoe	relative changes	Mton	relative changes	Kton	relative changes	Billion US$	relative changes
BaU	BaU_EFoE[H]_ICoE[L]_EPoE[L]	-0.254279	-0.00320627	-0.254279	-0.1	0	0	0	0	0	0	-1.12957	-0.0465325
	BaU_EFoE[L]_ICoE[H]_EPoE[L]	0.254279	0.00320627	0.254279	0.1	0	0	0	0	0	0	0.612667	0.0252389
	BaU_EFoE[H]_ICoE[L]_EPoE[H]	-0.254279	-0.00320627	-0.254279	-0.1	0	0	0	0	0	0	-0.664357	-0.0273682
	BaU_EFoE[L]_ICoE[H]_EPoE[H]	0.254279	0.00320627	0.254279	0.1	0	0	0	0	0	0	1.18126	0.0486619
	BaU_EFoG[H]_ICoG[L]_EPoG[L]	-0.462587	-0.00583287	0	0	-0.462587	-0.1	-1.22124	-0.00653135	-0.0770978	-7.12924e-05	-0.891232	-0.0367144
	BaU_EFoG[L]_ICoG[H]_EPoG[L]	0.462587	0.00583287	0	0	0.462587	0.1	1.22124	0.00653135	0.0770978	7.12924e-05	-0.238405	-0.00982109
	BaU_EFoG[H]_ICoG[L]_EPoG[H]	-0.462587	-0.00583287	0	0	-0.462587	-0.1	-1.22124	-0.00653135	-0.0770978	-7.12924e-05	0.125441	0.00516754
	BaU_EFoG[L]_ICoG[H]_EPoG[H]	0.462587	0.00583287	0	0	0.462587	0.1	1.22124	0.00653135	0.0770978	7.12924e-05	1.0042	0.0413679
	BaU_EFoE&G[H]_ICoE&G[L]_EPoE&G[H]	-0.716866	-0.00903913	-0.254279	-0.1	-0.462587	-0.1	-1.22124	-0.00653135	-0.0770978	-7.12924e-05	-0.538916	-0.0222007
	BaU_EFoE&G[H]_ICoE&G[L]_EPoE&G[L]	-0.716866	-0.00903913	-0.254279	-0.1	-0.462587	-0.1	-1.22124	-0.00653135	-0.0770978	-7.12924e-05	-2.0208	-0.0832469
	BaU_EFoE&G[L]_ICoE&G[H]_EPoE&G[H]	0.716866	0.00903913	0.254279	0.1	0.462587	0.1	1.22124	0.00653135	0.0770978	7.12924e-05	2.18545	0.0900298
	BaU_EFoE&G[L]_ICoE&G[H]_EPoE&G[L]	0.716866	0.00903913	0.254279	0.1	0.462587	0.1	1.22124	0.00653135	0.0770978	7.12924e-05	0.374262	0.0154178
	BaU_SSP1_EFoE&G[H]_ICoE&G[L]_EPoE&G[L]	-14.9352	-0.188321	-0.743034	-0.292212	-1.37011	-0.296184	-34.4479	-0.184231	-190.896	-0.176522	-6.21562	-0.256053
	BaU_SSP3_EFoE&G[H]_ICoE&G[L]_EPoE&G[L]	14.4599	0.182328	0.294092	0.115657	0.578912	0.125147	31.9036	0.170624	188.233	0.174059	2.26454	0.0932878
	BaU_SSP1_EFoE&G[L]_ICoE&G[H]_EPoE&G[H]	-13.8117	-0.174155	-0.343088	-0.134926	-0.646604	-0.13978	-32.5378	-0.174016	-190.776	-0.17641	-2.91746	-0.120185
	BaU_SSP3_EFoE&G[L]_ICoE&G[H]_EPoE&G[H]	16.2469	0.204862	0.92451	0.363581	1.73553	0.375179	34.9571	0.186954	188.426	0.174237	7.44892	0.306859
CNS	CNS_EFoE[H]	-1.84043	-0.0703436	-1.84491	-0.100001	-0.00310884	-0.000797157	0.0216734	0.00225015	0.186356	0.0255807	-0.938381	-0.0250327
	CNS_EFoG[H]	-0.144336	-0.00551671	-0.180742	-0.00979692	0.0509421	0.0130624	0.111222	0.0115471	-0.134455	-0.0184563	-0.523946	-0.013977
	CNS_EFoE[L]	1.85625	0.0709486	1.81085	0.0981554	0.0499476	0.0128074	0.111222	0.0115471	-0.118101	-0.0162114	0.942341	0.0251383
	CNS_EFoG[L]	0.130773	0.00499834	0.110573	0.0059935	0.015039	0.00385624	0.055497	0.00576173	0.152264	0.0209008	0.436756	0.0116511
	CNS_ICoE[L]	0.00377071	0.000144122	1.54297e-05	8.36352e-07	-0.0029572	-0.000758273	0.0205591	0.00213445	0.176254	0.0241939	-4.80291	-0.128125
	CNS_ICoG[L]	-0.00268101	-0.000102472	1.23035e-05	6.66899e-07	0.00219699	0.000563345	-0.0149015	-0.00154708	-0.126204	-0.0173237	-0.235491	-0.00628205
	CNS_ICoE[H]	0.0149048	0.000569681	-0.0309865	-0.00167959	0.0499477	0.0128074	0.111222	0.0115471	-0.11793	-0.016188	4.80585	0.128203
	CNS_ICoG[H]	0.00360717	0.000137871	-8.95896e-05	-4.85611e-06	-0.00197988	-0.000507674	0.0136772	0.00141997	0.118012	0.0161992	0.234781	0.00626312
	CNS_EPoE&G[L]	0.0119702	0.000457518	-0.0312393	-0.00169329	0.0521683	0.0133768	0.111222	0.0115471	-0.125471	-0.017223	-2.34691	-0.0626072
	CNS_EPoE&G[H]	0.00330729	0.000126409	-2.05594e-05	-1.1144e-06	-0.00340157	-0.000872218	0.0170859	0.00177387	0.1327	0.0182154	2.35042	0.0627009
	CNS_EPoE[L]&G[H]	-0.0124821	-0.000477081	0.00202331	0.000109672	-0.00412787	-0.00105845	0.0268482	0.00278739	0.214302	0.0294167	-1.39125	-0.0371135
	CNS_EPoE[H]&G[L]	0.0114984	0.000439483	-0.0329224	-0.00178453	0.0588206	0.0150826	0.111222	0.0115471	-0.140247	-0.0192513	1.39667	0.0372582
	CNS_EFoE[H]_ICoE[L]	-1.84089	-0.0703615	-1.84486	-0.0999987	-0.00316438	-0.000811398	0.0220282	0.00228698	0.188837	0.0259212	-5.7405	-0.153136
	CNS_EFoE[L]_ICoE[H]	1.85674	0.0709672	1.81079	0.0981519	0.0499479	0.0128074	0.111222	0.0115471	-0.118199	-0.0162249	5.74178	0.15317
	CNS_EFoG[H]_ICoG[L]	-0.145424	-0.00555833	-0.182622	-0.00989883	0.0568559	0.0145788	0.111222	0.0115471	-0.147549	-0.0202537	-0.786481	-0.0209805
	CNS_EFoG[L]_ICoG[H]	0.131747	0.00503557	0.110446	0.00598664	0.0150442	0.00385758	0.0554128	0.00575298	0.151537	0.0208011	0.651354	0.0173758
	CNS_EFoE[H]_EPoE[L]	-1.84904	-0.070673	-1.84395	-0.0999496	-0.0040708	-0.00104382	0.0295179	0.00306456	0.249859	0.0342976	-2.6212	-0.0699244
	CNS_EFoE[L]_EPoE[L]	1.84895	0.0706695	1.8449	0.100001	-0.00316436	-0.000811394	0.0220284	0.002287	0.189179	0.0259681	-1.12567	-0.0300288
	CNS_EFoE[H]_EPoE[H]	-1.82743	-0.069847	-1.87272	-0.101509	0.0499482	0.0128075	0.111222	0.0115471	-0.118387	-0.0162506	0.755171	0.0201453
	CNS_EFoE[L]_EPoE[H]	1.85551	0.07092	1.80994	0.098106	0.0533506	0.01368	0.111222	0.0115471	-0.125984	-0.0172935	3.00193	0.0800809
	CNS_EFoG[H]_EPoG[L]	-0.149203	-0.00570274	-0.182232	-0.00987768	0.0568564	0.0145789	0.111222	0.0115471	-0.150086	-0.020602	-1.00482	-0.0268049
	CNS_EFoG[L]_EPoG[L]	0.140453	0.0053683	0.0909052	0.00492742	0.0535928	0.0137421	0.111222	0.0115471	-0.11711	-0.0160754	-0.0401789	-0.00107183
	CNS_EFoG[H]_EPoG[H]	-0.15173	-0.00579931	-0.134698	-0.00730116	-0.0198839	-0.00509854	-0.0175285	-0.00181981	0.176854	0.0242763	-0.0568844	-0.00151747
	CNS_EFoG[L]_EPoG[H]	0.122099	0.00466679	0.11178	0.00605895	0.0126939	0.00325493	0.0546097	0.00566961	0.142305	0.0195338	0.919197	0.0245209
	CNS_ICoE[L]_EPoE[L]	0.000129877	4.96407e-06	0.000556824	3.01821e-05	-0.00406391	-0.00104205	0.0294446	0.00305695	0.251581	0.0345339	-6.67613	-0.178096
	CNS_ICoE[H]_EPoE[L]	0.0039776	0.000152029	0.000178264	9.66262e-06	-0.00409488	-0.00104999	0.0294449	0.00305698	0.253154	0.0347498	2.92724	0.0780885
	CNS_ICoE[L]_EPoE[H]	-0.00167111	-6.38722e-05	-0.00011765	-6.37713e-06	0.00219456	0.00056272	-0.0148728	-0.0015441	-0.125834	-0.0172729	-2.92723	-0.0780882
	CNS_ICoE[H]_EPoE[H]	0.0152476	0.000582784	-0.0310217	-0.0016815	0.049957	0.0128098	0.111222	0.0115471	-0.117717	-0.0161587	6.67764	0.178136
	CNS_ICoG[L]_EPoG[L]	0.0103953	0.000397323	-0.0328185	-0.0017789	0.0588206	0.0150826	0.111222	0.0115471	-0.140663	-0.0193085	-0.711908	-0.0189912
	CNS_ICoG[H]_EPoG[L]	0.0108515	0.000414759	-0.0315711	-0.00171128	0.0538577	0.01381	0.111222	0.0115471	-0.12988	-0.0178283	-0.23734	-0.0063314
	CNS_ICoG[L]_EPoG[H]	0.00324115	0.000123881	0.000119666	6.48638e-06	-0.00433552	-0.0011117	0.0249063	0.00258578	0.201681	0.0276843	0.240215	0.00640809
	CNS_ICoG[H]_EPoG[H]	0.00333747	0.000127563	0.000146409	7.93594e-06	-0.00433756	-0.00111222	0.0249159	0.00258678	0.201468	0.027655	0.711244	0.0189735
	CNS_EFoE[H]_ICoE[L]_EPoE[L]	-1.84951	-0.0706908	-1.8439	-0.0999465	-0.00407094	-0.00104386	0.0295179	0.00306456	0.249396	0.034234	-7.42428	-0.198054
	CNS_EFoE[L]_ICoE[H]_EPoE[L]	1.84928	0.0706822	1.84486	0.099999	-0.00310884	-0.000797158	0.0216735	0.00225015	0.186218	0.0255616	3.67644	0.0980744
	CNS_EFoE[H]_ICoE[L]_EPoE[H]	-1.84764	-0.0706192	-1.84488	-0.1	0.0021904	0.000561654	-0.0148606	-0.00154283	-0.126523	-0.0173676	-4.05185	-0.108089
	CNS_EFoE[L]_ICoE[H]_EPoE[H]	1.85575	0.0709293	1.80977	0.0980967	0.0538267	0.013802	0.111222	0.0115471	-0.127083	-0.0174443	7.80152	0.208117
	CNS_EFoG[H]_ICoG[L]_EPoG[L]	-0.148891	-0.00569081	-0.182276	-0.00988008	0.056856	0.0145788	0.111222	0.0115471	-0.149626	-0.0205388	-1.26788	-0.0338227
	CNS_EFoG[L]_ICoG[H]_EPoG[L]	0.14158	0.00541138	0.0907925	0.00492132	0.0535929	0.0137421	0.111222	0.0115471	-0.115919	-0.0159119	0.17544	0.00468012
	CNS_EFoG[H]_ICoG[L]_EPoG[H]	-0.152201	-0.00581733	-0.134666	-0.00729946	-0.0197413	-0.005062	-0.0186942	-0.00194084	0.166921	0.0229129	-0.317388	-0.00846679
	CNS_EFoG[L]_ICoG[H]_EPoG[H]	0.12232	0.00467523	0.111737	0.00605658	0.0126945	0.00325507	0.0546097	0.0056696	0.142125	0.0195091	1.1341	0.0302537
	CNS_EFoE&G[H]_ICoE&G[L]_EPoE&G[H]	-1.98538	-0.0758839	-1.96611	-0.106571	-0.0184229	-0.00472394	-0.0289703	-0.00300771	0.0825874	0.0113366	-4.25968	-0.113633
	CNS_EFoE&G[H]_ICoE&G[L]_EPoE&G[L]	-1.97626	-0.0755353	-2.00886	-0.108888	0.056857	0.0145791	0.111222	0.0115471	-0.150196	-0.020617	-8.55059	-0.2281
	CNS_EFoE&G[L]_ICoE&G[H]_EPoE&G[H]	1.99582	0.0762831	1.96527	0.106525	0.0148835	0.00381636	0.0547559	0.00568478	0.148915	0.0204412	9.0392	0.241134
	CNS_EFoE&G[L]_ICoE&G[H]_EPoE&G[L]	1.99558	0.0762737	1.94476	0.105414	0.0535823	0.0137394	0.111222	0.0115471	-0.115622	-0.0158711	3.93994	0.105104
	CNS_SSP1_EFoE&G[H]_ICoE&G[L]_EPoE&G[L]	-5.96684	-0.228061	-5.42776	-0.294206	0.0882373	0.0226255	0.111222	0.0115471	-1.13586	-0.155916	-14.1865	-0.378446
	CNS_SSP3_EFoE&G[H]_ICoE&G[L]_EPoE&G[L]	2.55473	0.0976453	1.84919	0.100233	0.020905	0.00536039	0.111222	0.0115471	1.00719	0.138255	-3.05008	-0.0813653
	CNS_SSP1_EFoE&G[L]_ICoE&G[H]_EPoE&G[H]	-2.76643	-0.105737	-2.18487	-0.118429	0.00345948	0.000887067	-0.0432691	-0.00449222	-0.783549	-0.107556	0.175904	0.0046925
	CNS_SSP3_EFoE&G[L]_ICoE&G[H]_EPoE&G[H]	7.36718	0.281584	6.65254	0.360594	0.00443596	0.00113745	0.0682383	0.00708454	1.02917	0.141271	17.7763	0.47421
