# Supplementary material for: Costs and health benefits of the rural energy transition to carbon neutrality in China
Source: Nat Commun. 2023 Sep 29;14:6101. doi: 10.1038/s41467-023-41707-7 (PMC10541415; doi:10.1038/s41467-023-41707-7)
Supplement: Supplementary file 6 — Source Data [file 41467_2023_41707_MOESM6_ESM.xlsx]

## Sheet: Source Data 1
Fig 1
a) Naional energy consumption and contemporary energy share for rural heating and cooking in China in BaU (baseline scenario) and CNS (carbon neutrality scenario)
BaU								CNS
	Biomass consumption, Mtoe	Coal consumption, Mtoe	Biogas consumption, Mtoe	NG/LPG consumption, Mtoe	Electricity consumption, Mtoe	Contemporary energy share, %			Biomass consumption, Mtoe	Coal consumption, Mtoe	Biogas consumption, Mtoe	NG/LPG consumption, Mtoe	Electricity consumption, Mtoe	Contemporary energy share, %
2014	94.4	48	0	5.4	3.07	0.056141		2014	94.4	48	0	5.4	3.07	0.056141
2015	92.16	48.56	0	5.46	3.1	0.0573419		2015	92.16	48.56	0	5.46	3.1	0.0573419
2016	89.96	49.13	0	5.52	3.12	0.0585528		2016	89.96	49.13	0	5.52	3.12	0.0585528
2017	87.78	49.7	0	5.58	3.15	0.0597086		2017	87.78	49.7	0	5.58	3.15	0.0597086
2018	85.64	50.27	0	5.64	3.18	0.0609411		2018	85.64	50.27	0	5.64	3.18	0.0609411
2019	83.53	50.86	0	5.7	3.2	0.0621118		2019	83.53	50.86	0	5.7	3.2	0.0621118
2020	81.44	51.45	0	5.75	3.23	0.0633679		2020	81.44	51.45	0	5.75	3.23	0.0633679
2021	79.23	51.47	0	5.73	3.22	0.0640888		2021	79.22	48.85	0.2	6.89	3.22	0.074505
2022	77.07	51.49	0	5.71	3.2	0.0648094		2022	77.01	46.25	0.39	8.04	3.2	0.0862861
2023	74.96	51.52	0	5.69	3.19	0.0656028		2023	74.86	43.73	0.58	9.1	3.19	0.0979079
2024	72.89	51.54	0	5.67	3.17	0.0663315		2024	72.41	41.24	0.76	10.17	3.17	0.11045
2025	70.87	51.57	0	5.64	3.16	0.0670527		2025	69.14	38.67	0.94	11.42	3.2	0.126114
2026	68.89	51.59	0	5.62	3.14	0.0677756		2026	63.49	35.21	1.11	14.02	3.28	0.157275
2027	66.95	51.62	0	5.59	3.13	0.0684996		2027	55.57	30.97	1.28	17.84	3.44	0.206837
2028	65.06	51.65	0	5.56	3.11	0.069224		2028	47.6	26.83	1.45	21.53	3.66	0.26358
2029	63.2	51.68	0	5.54	3.1	0.0699482		2029	40.11	23.02	1.61	24.55	4.08	0.323873
2030	61.39	51.71	0	5.51	3.08	0.0705892		2030	33.16	19.5	1.76	27	4.65	0.388243
2031	59.74	51.49	0	5.48	3.06	0.0713033		2031	27.65	16.55	1.83	28.65	5.23	0.446878
2032	58.12	51.27	0	5.45	3.04	0.0720224		2032	23.23	14.05	1.89	29.7	5.82	0.500937
2033	56.54	51.05	0	5.41	3.02	0.0727398		2033	19.67	11.87	1.94	30.3	6.4	0.550727
2034	54.99	50.83	0	5.38	3	0.0733736		2034	16.77	10.13	2	30.26	7.13	0.594207
2035	53.48	50.61	0	5.35	2.98	0.0740971		2035	14.4	8.94	2.06	29.39	8.13	0.628994
2036	51.99	50.39	0	5.31	2.96	0.0748238		2036	12.44	8.14	2.11	29.06	8.58	0.658985
2037	50.54	50.17	0	5.28	2.94	0.0754544		2037	10.8	7.46	2.16	28.64	8.99	0.685498
2038	49.12	49.96	0	5.25	2.92	0.0761843		2038	9.43	6.81	2.21	28.18	9.39	0.71023
2039	47.72	49.74	0	5.21	2.9	0.0769085		2039	8.26	6.13	2.26	27.77	9.73	0.734208
2040	46.36	49.52	0	5.18	2.88	0.0775447		2040	7.27	5.42	2.3	27.39	10.04	0.757917
2041	45.22	49.27	0	5.15	2.87	0.0782363		2041	6.42	4.8	2.35	26.92	10.38	0.779438
2042	44.11	49.01	0	5.13	2.85	0.0789396		2042	5.69	4.31	2.39	26.23	10.78	0.797571
2043	43.01	48.76	0	5.1	2.83	0.0795386		2043	5.05	3.87	2.43	25.45	11.19	0.814167
2044	41.94	48.5	0	5.07	2.81	0.08024		2044	4.49	3.27	2.47	24.81	11.6	0.833441
2045	40.88	48.25	0	5.05	2.8	0.0808414		2045	4	2.59	2.51	24.27	11.96	0.854622
2046	39.85	48	0	5.02	2.78	0.0815473		2046	3.57	2.22	2.55	23.26	12.39	0.868379
2047	38.83	47.75	0	4.99	2.76	0.0822557		2047	3.19	1.92	2.59	22.14	12.84	0.880066
2048	37.84	47.5	0	4.97	2.75	0.0828587		2048	2.86	1.66	2.63	20.97	13.31	0.891115
2049	36.86	47.25	0	4.94	2.73	0.0835694		2049	2.56	1.48	2.66	19.66	13.84	0.899279
2050	35.9	47	0	4.91	2.71	0.0842815		2050	2.29	1.33	2.7	18.28	14.41	0.906947
2051	35.04	46.71	0	4.88	2.7	0.0848539		2051	2.06	1.15	2.73	16.97	14.95	0.915456
2052	34.2	46.41	0	4.86	2.68	0.0854226		2052	1.85	0.84	2.77	15.82	15.39	0.926623
2053	33.37	46.12	0	4.83	2.66	0.0861117		2053	1.66	0.71	2.8	14.41	15.85	0.93339
2054	32.56	45.83	0	4.8	2.64	0.0866729		2054	1.49	0.57	2.84	13.02	16.29	0.939766
2055	31.77	45.54	0	4.77	2.63	0.0873569		2055	1.34	0.51	2.87	11.51	16.74	0.943871
2056	30.99	45.26	0	4.74	2.61	0.0879292		2056	1.2	0.37	2.9	10.12	17.13	0.950205
2057	30.22	44.97	0	4.71	2.59	0.0884848		2057	1.08	0.06	2.93	8.95	17.42	0.962221
2058	29.47	44.69	0	4.68	2.58	0.0891673		2058	0.97	0.02	2.96	7.32	17.76	0.965897
2059	28.73	44.41	0	4.65	2.56	0.0897324		2059	0.87	0.01	2.99	5.51	18.17	0.967707
2060	28	44.13	0	4.63	2.54	0.0904047		2060	0.79	0.01	3.02	3.9	18.45	0.969801
b) Energy consumption changes in CNS relative to BaU and total energy consumption in CNS for cooking and heating
Cooking									Heating
	Biomass consumption changes, Mtoe	Coal consumption changes, Mtoe	Biogas consumption changes, Mtoe	NG/LPG consumption changes, Mtoe	Electricity consumption changes, Mtoe	Cooking enery consumption net changes, Mtoe	Cooking energy consumption in CNS, Mtoe			Biomass consumption changes, Mtoe	Coal consumption changes, Mtoe	Biogas consumption changes, Mtoe	NG/LPG consumption changes, Mtoe	Electricity consumption changes, Mtoe	Heating enery consumption net changes, Mtoe	Heating energy consumption in CNS, Mtoe
2020	0	0	0	0	0	0	80.88		2020	0	0	0	0	0	0	61
2030	-23.44	-17.98	1.03	15.66	1.55	-23.18	42.93		2030	-4.78	-14.24	0.74	5.83	0.01	-12.44	43.14
2040	-27.81	-18.64	1.32	9	7.12	-29.02	25.71		2040	-11.26	-25.46	0.98	13.21	0.04	-22.5	26.71
2050	-22.24	-17.54	1.53	-0.05	11	-27.3	19.49		2050	-11.36	-28.14	1.16	13.41	0.7	-24.23	19.51
2060	-17.64	-16.38	1.71	-4.63	12.24	-24.68	15.89		2060	-9.59	-27.74	1.31	3.9	3.66	-28.45	10.28

## Sheet: Source Data 2
Fig 2
(a)-(c) Spatial distributions of energy consumption for rural cooking and heating and its share in 2014 (a), in BaU in 2060 (b), in CNS in 2060 (c) at the provincial level.
	2014					2060-BaU					2060-CNS
Region	Total energy consumption, Mtoe	Coal consumption, Mtoe	Biomass consumption, Mtoe	Contemporary energy consumption, Mtoe		Total energy consumption, Mtoe	Coal consumption, Mtoe	Biomass consumption, Mtoe	Contemporary energy consumption, Mtoe		Total energy consumption, Mtoe	Coal consumption, Mtoe	Biomass consumption, Mtoe	Contemporary energy consumption, Mtoe
Anhui	5.6773	0.9444	4.2139	0.5191		2.336	0.8038	1.0311	0.5011		0.9343	0	0.0157	0.9186
Beijing	0.6239	0.308	0.2518	0.0641		0.0415	0.0295	0.0061	0.0059		0.0136	0	0.0024	0.0112
Chongqing	1.9785	0.1933	1.6458	0.1395		0.5886	0.0913	0.4341	0.0632		0.208	0	0.0034	0.2047
Fujian	0.9978	0.2331	0.5739	0.1907		0.3214	0.1453	0.0551	0.121		0.1644	0.0002	0.0002	0.164
Gansu	8.9227	3.1991	5.6524	0.0712		5.3116	2.9867	2.2666	0.0584		1.4031	0	0.0851	1.318
Guangdong	2.42	0.1164	1.8353	0.4682		1.0753	0.1127	0.5118	0.4508		0.5249	0	0.0003	0.5246
Guangxi	3.8956	0.0366	3.5707	0.2883		2.0944	0.0422	1.6212	0.431		0.8707	0	0.002	0.8688
Guizhou	4.2747	1.7906	2.3066	0.1776		2.8633	1.8173	0.8687	0.1773		1.0483	0	0.013	1.0353
Hainan	0.1198	0.0035	0.0932	0.0231		0.0682	0.0054	0.027	0.0357		0.0356	0	0	0.0356
Hebei	10.2473	5.2895	4.4433	0.5145		6.2197	5.2032	0.6261	0.3904		1.8748	0	0.042	1.8328
Heilongjiang	7.0184	1.9872	4.8652	0.166		4.0167	2.0532	1.8423	0.1212		1.1028	0	0.0814	1.0213
Henan	9.2687	2.265	6.2189	0.7848		4.8089	2.1846	1.9261	0.6982		1.7828	0	0.0479	1.7348
Hubei	5.9846	0.7354	4.7833	0.4659		2.8625	0.729	1.6287	0.5049		1.1273	0	0.0186	1.1088
Hunan	5.3339	1.7138	3.1091	0.511		2.3376	1.3875	0.5319	0.4181		1.0302	0.0092	0.0071	1.0139
Jiangsu	3.1141	0.6797	1.8288	0.6056		1.1319	0.4179	0.2495	0.4645		0.5444	0	0.0046	0.5398
Jiangxi	3.0172	0.3942	2.2774	0.3456		1.32	0.368	0.5934	0.3586		0.6016	0.0019	0.0029	0.5969
Jilin	5.4059	1.6134	3.679	0.1134		3.1499	2.0012	1.0294	0.1193		0.8796	0	0.0498	0.8298
Liaoning	6.3401	1.5399	4.6102	0.19		3.3616	1.4223	1.8055	0.1338		0.8308	0	0.0835	0.7473
Inner Mongolia	6.1488	2.9334	3.1298	0.0855		2.5545	2.0079	0.4958	0.0508		0.7142	0	0.0244	0.6898
Ningxia	1.3023	0.5689	0.7119	0.0215		0.8757	0.6451	0.2075	0.0232		0.2653	0	0.0085	0.2568
Qinghai	1.4451	0.5994	0.8328	0.0129		0.8593	0.5682	0.2793	0.0119		0.2463	0	0.0129	0.2333
Shandong	11.2109	4.5907	5.7692	0.851		7.7877	5.8439	1.2331	0.7106		2.1608	0	0.0877	2.0731
Shanghai	0.2453	0.0121	0.1631	0.0701		0.0469	0.005	0.0194	0.0226		0.024	0	0.0007	0.0232
Shaanxi	6.2406	2.1564	3.9207	0.1635		3.1872	2.1463	0.9013	0.1396		0.9205	0	0.0377	0.8828
Shanxi	17.1272	8.2745	8.4407	0.4119		8.1832	5.2359	2.6778	0.2695		2.6408	0	0.0698	2.571
Sichuan	9.3825	1.5704	7.4287	0.3834		3.6241	0.9049	2.5019	0.2173		1.3069	0	0.0351	1.2718
Tianjin	0.5985	0.2661	0.2839	0.0485		0.106	0.0754	0.0166	0.014		0.0348	0	0.0027	0.0321
Xinjiang	5.0121	2.9054	2.0046	0.1021		4.8258	4.1612	0.527	0.1376		1.6454	0	0.0156	1.6298
Tibet	1.2707	0.0264	1.2252	0.0192		0.7313	0.0468	0.6431	0.0414		0.1695	0	0.0205	0.1491
Yunnan	4.098	0.7172	3.2066	0.1742		1.9034	0.5082	1.27	0.1252		0.6884	0	0.0073	0.6812
Zhejiang	2.1497	0.3347	1.3276	0.4874		0.7127	0.1835	0.1774	0.3518		0.369	0	0.0033	0.3657
(d) Gini index trends from 2014 to 2060 for per capita total energy use and per capita contemporary energy use
	Per total energy use_BaU	Per total energy use_CNS	Per contemporary energy use_BaU	Per contemporary energy use_CNS
2014	0.372068	0.372068	0.267599	0.267599
2020	0.376612	0.376612	0.260686	0.260686
2025	0.381501	0.381301	0.257151	0.206658
2030	0.387545	0.395131	0.253996	0.280275
2035	0.391173	0.39596	0.251394	0.332754
2040	0.39647	0.392235	0.249273	0.351401
2045	0.400154	0.385856	0.248154	0.361081
2050	0.404605	0.377385	0.247064	0.361541
2055	0.408218	0.36208	0.246149	0.354124
2060	0.411823	0.338191	0.24598	0.334266

## Sheet: Source Data 3
Fig 3
(a)-(d) Changes in emissions of China’s rural cooking and heating during 2014-2060 for (a) CO2 (b) SO2, (c) NOx and (d) PM2.5 emissions, Mton
CO2								SO2								NOX								PM2.5
Year	Total_BAU	Total_CNS	Heating_BAU	Heating_CNS	Cooking_BAU	Cooking_CNS		Year	Total_BAU	Total_CNS	Heating_BAU	Heating_CNS	Cooking_BAU	Cooking_CNS		Year	Total_BAU	Total_CNS	Heating_BAU	Heating_CNS	Cooking_BAU	Cooking_CNS		Year	Total_BAU	Total_CNS	Heating_BAU	Heating_CNS	Cooking_BAU	Cooking_CNS
2014	204.339	204.339	109.704	109.704	94.6341	94.6341		2014	1.2075	1.2075	0.6878	0.6878	0.5197	0.5197		2014	0.576	0.576	0.244	0.244	0.332	0.332		2014	2.5647	2.5647	1.0949	1.0949	1.4698	1.4698
2015	206.723	206.723	111.326	111.326	95.3962	95.3962		2015	1.22	1.22	0.6974	0.6974	0.5226	0.5226		2015	0.5683	0.5683	0.2421	0.2421	0.3261	0.3261		2015	2.5312	2.5312	1.0874	1.0874	1.4438	1.4438
2016	209.124	209.124	112.982	112.982	96.1425	96.1425		2016	1.2327	1.2327	0.7071	0.7071	0.5255	0.5255		2016	0.5607	0.5607	0.2403	0.2403	0.3203	0.3203		2016	2.4985	2.4985	1.0801	1.0801	1.4184	1.4184
2017	211.544	211.544	114.671	114.671	96.8734	96.8734		2017	1.2454	1.2454	0.7171	0.7171	0.5283	0.5283		2017	0.5532	0.5532	0.2386	0.2386	0.3147	0.3147		2017	2.4665	2.4665	1.0731	1.0731	1.3934	1.3934
2018	213.984	213.984	116.394	116.394	97.5896	97.5896		2018	1.2583	1.2583	0.7273	0.7273	0.5311	0.5311		2018	0.5459	0.5459	0.2368	0.2368	0.3091	0.3091		2018	2.4351	2.4351	1.0663	1.0663	1.3688	1.3688
2019	216.444	216.444	118.152	118.152	98.2915	98.2915		2019	1.2714	1.2714	0.7377	0.7377	0.5338	0.5338		2019	0.5388	0.5388	0.2352	0.2352	0.3036	0.3036		2019	2.4044	2.4044	1.0597	1.0597	1.3448	1.3448
2020	218.926	218.926	119.946	119.946	98.9796	98.9796		2020	1.2847	1.2847	0.7483	0.7483	0.5364	0.5364		2020	0.5318	0.5318	0.2335	0.2335	0.2983	0.2983		2020	2.3744	2.3744	1.0533	1.0533	1.3211	1.3211
2021	218.962	211.655	120.411	119.769	98.5507	91.8867		2021	1.2841	1.2203	0.7507	0.7459	0.5334	0.4744		2021	0.5223	0.5159	0.2308	0.2303	0.2915	0.2856		2021	2.3329	2.2903	1.0417	1.0383	1.2912	1.252
2022	218.996	204.385	120.884	119.534	98.1124	84.8513		2022	1.2837	1.1554	0.7533	0.7429	0.5304	0.4125		2022	0.513	0.4999	0.2281	0.227	0.2848	0.2729		2022	2.2923	2.2058	1.0303	1.023	1.2619	1.1828
2023	219.031	197.114	121.366	118.818	97.6652	78.2957		2023	1.2832	1.0896	0.7559	0.7345	0.5273	0.3551		2023	0.5039	0.484	0.2255	0.2232	0.2783	0.2608		2023	2.2526	2.1215	1.0192	1.0039	1.2334	1.1176
2024	219.066	189.843	121.856	116.834	97.2097	73.0098		2024	1.2828	1.0189	0.7585	0.713	0.5242	0.3059		2024	0.495	0.4667	0.223	0.2181	0.272	0.2486		2024	2.2138	2.0279	1.0083	0.9755	1.2054	1.0524
2025	219.102	182.573	122.356	112.944	96.7463	69.6292		2025	1.2824	0.9396	0.7613	0.6723	0.5212	0.2674		2025	0.4862	0.4454	0.2205	0.2108	0.2658	0.2346		2025	2.1758	1.9127	0.9977	0.933	1.1781	0.9797
2026	219.141	175.24	122.865	107.554	96.2754	67.6863		2026	1.2821	0.8379	0.764	0.618	0.518	0.2199		2026	0.4777	0.413	0.218	0.2012	0.2597	0.2118		2026	2.1386	1.7382	0.9872	0.8784	1.1514	0.8597
2027	219.182	168.031	123.384	102.367	95.7975	65.6641		2027	1.2818	0.7203	0.7669	0.5635	0.5149	0.1568		2027	0.4694	0.3703	0.2156	0.1889	0.2538	0.1814		2027	2.1023	1.5114	0.977	0.8137	1.1254	0.6977
2028	219.226	160.711	123.913	94.8295	95.313	65.8818		2028	1.2816	0.6057	0.7698	0.4884	0.5118	0.1173		2028	0.4612	0.327	0.2132	0.1733	0.248	0.1537		2028	2.0668	1.2854	0.9669	0.7317	1.0999	0.5536
2029	219.275	152.973	124.452	87.2373	94.8224	65.736		2029	1.2814	0.5014	0.7728	0.4125	0.5086	0.0889		2029	0.4532	0.2857	0.2109	0.1566	0.2424	0.1291		2029	2.0321	1.0752	0.9571	0.645	1.075	0.4302
2030	219.328	144.903	125.002	80.2803	94.326	64.623		2030	1.2813	0.406	0.7758	0.3415	0.5055	0.0645		2030	0.4454	0.2467	0.2086	0.1397	0.2368	0.107		2030	1.9981	0.8812	0.9475	0.5584	1.0506	0.3228
2031	218.368	137.132	124.689	74.3308	93.6789	62.8009		2031	1.2751	0.3282	0.7736	0.2829	0.5015	0.0453		2031	0.4375	0.2146	0.2057	0.1249	0.2318	0.0898		2031	1.9633	0.7257	0.9349	0.4843	1.0284	0.2415
2032	217.409	129.59	124.377	68.9095	93.0312	60.6801		2032	1.269	0.2634	0.7714	0.2307	0.4976	0.0327		2032	0.4297	0.1879	0.2028	0.1115	0.2269	0.0764		2032	1.9291	0.5997	0.9225	0.418	1.0066	0.1816
2033	216.451	122.22	124.068	63.8854	92.3829	58.3344		2033	1.2629	0.2085	0.7692	0.1835	0.4937	0.0249		2033	0.4221	0.1653	0.2	0.0994	0.2221	0.0659		2033	1.8956	0.4962	0.9103	0.3585	0.9853	0.1377
2034	215.494	114.986	123.76	59.8969	91.7343	55.0889		2034	1.2568	0.1664	0.767	0.1468	0.4898	0.0196		2034	0.4146	0.1461	0.1972	0.0891	0.2173	0.057		2034	1.8627	0.4138	0.8982	0.3088	0.9644	0.1049
2035	214.54	107.855	123.454	57.3807	91.0855	50.4741		2035	1.2508	0.1394	0.7649	0.1239	0.4859	0.0155		2035	0.4072	0.1299	0.1945	0.0809	0.2127	0.049		2035	1.8304	0.3512	0.8864	0.2712	0.944	0.08
2036	213.587	103.778	123.15	55.8839	90.4368	47.8943		2036	1.2448	0.1236	0.7627	0.1108	0.482	0.0127		2036	0.4	0.1179	0.1918	0.0744	0.2082	0.0435		2036	1.7987	0.3042	0.8748	0.2426	0.9239	0.0616
2037	212.636	100.014	122.848	54.6726	89.7883	45.3416		2037	1.2388	0.1119	0.7606	0.1012	0.4782	0.0107		2037	0.3929	0.1077	0.1891	0.0687	0.2037	0.039		2037	1.7676	0.2661	0.8633	0.2184	0.9043	0.0478
2038	211.687	96.2109	122.547	53.4479	89.1401	42.763		2038	1.2328	0.1015	0.7585	0.0924	0.4743	0.0091		2038	0.3859	0.0986	0.1865	0.0634	0.1994	0.0352		2038	1.7371	0.2339	0.852	0.1966	0.8851	0.0373
2039	210.741	92.4624	122.248	52.1542	88.4925	40.3083		2039	1.2269	0.092	0.7564	0.0841	0.4705	0.008		2039	0.3791	0.0906	0.184	0.0586	0.1951	0.032		2039	1.7072	0.2063	0.8408	0.1769	0.8663	0.0293
2040	209.797	88.7588	121.951	50.8057	87.8457	37.9531		2040	1.221	0.0834	0.7543	0.0764	0.4667	0.007		2040	0.3724	0.0834	0.1814	0.0541	0.191	0.0292		2040	1.6778	0.1826	0.8299	0.1593	0.8479	0.0233
2041	208.71	85.1437	121.413	49.5327	87.2969	35.611		2041	1.2142	0.0757	0.7508	0.0694	0.4634	0.0063		2041	0.3666	0.0769	0.179	0.0501	0.1876	0.0268		2041	1.6521	0.162	0.8193	0.1434	0.8328	0.0187
2042	207.628	81.4451	120.878	48.3363	86.7494	33.1088		2042	1.2075	0.0691	0.7473	0.0633	0.4602	0.0057		2042	0.3608	0.0709	0.1766	0.0465	0.1842	0.0245		2042	1.6269	0.1442	0.809	0.1291	0.8179	0.0151
2043	206.549	77.7319	120.346	47.2093	86.2032	30.5226		2043	1.2008	0.0632	0.7438	0.0579	0.4569	0.0053		2043	0.3552	0.0655	0.1743	0.0432	0.1809	0.0223		2043	1.602	0.1285	0.7987	0.1162	0.8033	0.0123
2044	205.475	73.7853	119.816	45.8202	85.6585	27.9651		2044	1.1941	0.057	0.7404	0.0521	0.4537	0.0049		2044	0.3496	0.0602	0.172	0.04	0.1776	0.0202		2044	1.5776	0.1145	0.7886	0.1044	0.7889	0.0101
2045	204.404	69.7821	119.289	44.158	85.1153	25.6241		2045	1.1875	0.0505	0.737	0.0459	0.4505	0.0046		2045	0.3442	0.0552	0.1697	0.0368	0.1745	0.0184		2045	1.5535	0.1018	0.7787	0.0934	0.7748	0.0084
2046	203.338	65.7796	118.764	42.4813	84.5736	23.2983		2046	1.1809	0.0448	0.7335	0.0405	0.4474	0.0043		2046	0.3388	0.0506	0.1675	0.034	0.1713	0.0166		2046	1.5298	0.0901	0.7688	0.0831	0.761	0.007
2047	202.276	61.7777	118.242	40.829	84.0334	20.9487		2047	1.1743	0.0395	0.7301	0.0354	0.4442	0.0041		2047	0.3335	0.0464	0.1653	0.0314	0.1682	0.0149		2047	1.5065	0.0796	0.7591	0.0737	0.7474	0.0059
2048	201.218	57.7764	117.723	39.242	83.4949	18.5344		2048	1.1678	0.0348	0.7268	0.0309	0.441	0.0039		2048	0.3283	0.0423	0.1631	0.0291	0.1652	0.0132		2048	1.4836	0.0702	0.7496	0.0652	0.734	0.005
2049	200.164	53.7756	117.206	37.8974	82.9581	15.8782		2049	1.1613	0.0321	0.7234	0.0284	0.4379	0.0037		2049	0.3232	0.0386	0.1609	0.0272	0.1623	0.0114		2049	1.461	0.0627	0.7402	0.0587	0.7208	0.0041
2050	199.114	49.648	116.691	36.5926	82.4231	13.0554		2050	1.1548	0.0296	0.7201	0.0262	0.4348	0.0034		2050	0.3181	0.0348	0.1588	0.0254	0.1593	0.0094		2050	1.4388	0.0561	0.7309	0.0528	0.7079	0.0033
2051	197.862	45.5931	115.988	35.2021	81.8743	10.391		2051	1.1472	0.0265	0.7156	0.0233	0.4317	0.0033		2051	0.3134	0.0313	0.1566	0.0236	0.1567	0.0076		2051	1.4178	0.0496	0.7214	0.0469	0.6964	0.0026
2052	196.619	41.583	115.29	33.2259	81.3289	8.3572		2052	1.1397	0.024	0.7111	0.0208	0.4286	0.0032		2052	0.3087	0.028	0.1545	0.0218	0.1542	0.0063		2052	1.3971	0.0443	0.712	0.0422	0.6851	0.0022
2053	195.384	37.5933	114.597	31.1019	80.787	6.4914		2053	1.1322	0.0219	0.7067	0.0188	0.4255	0.0031		2053	0.3041	0.025	0.1524	0.02	0.1516	0.005		2053	1.3768	0.0396	0.7028	0.0378	0.6739	0.0017
2054	194.159	33.6296	113.91	28.8075	80.2485	4.8221		2054	1.1248	0.0198	0.7023	0.0168	0.4224	0.003		2054	0.2995	0.0222	0.1503	0.0183	0.1492	0.0039		2054	1.3567	0.0352	0.6937	0.0338	0.663	0.0014
2055	192.941	29.6854	113.228	26.4623	79.7134	3.2231		2055	1.1174	0.0183	0.698	0.0153	0.4194	0.0029		2055	0.295	0.0195	0.1483	0.0167	0.1467	0.0028		2055	1.337	0.0315	0.6848	0.0304	0.6522	0.0011
2056	191.733	25.7469	112.551	23.8877	79.1817	1.8592		2056	1.1101	0.0149	0.6937	0.0121	0.4164	0.0029		2056	0.2906	0.0169	0.1463	0.015	0.1443	0.0019		2056	1.3176	0.0269	0.676	0.026	0.6416	0.0008
2057	190.532	21.7554	111.879	20.568	78.6535	1.1875		2057	1.1029	0.0095	0.6894	0.0067	0.4134	0.0029		2057	0.2863	0.0143	0.1443	0.0128	0.142	0.0015		2057	1.2985	0.0214	0.6673	0.0207	0.6312	0.0007
2058	189.341	17.7517	111.212	16.9385	78.1286	0.8132		2058	1.0957	0.0087	0.6852	0.0059	0.4105	0.0029		2058	0.282	0.0122	0.1424	0.011	0.1397	0.0012		2058	1.2797	0.0193	0.6588	0.0187	0.6209	0.0006
2059	188.157	13.4132	110.55	13.1706	77.6071	0.2425		2059	1.0885	0.008	0.681	0.0051	0.4075	0.0029		2059	0.2778	0.0101	0.1405	0.0092	0.1374	0.0008		2059	1.2612	0.0173	0.6503	0.0169	0.6109	0.0005
2060	186.982	9.632	109.893	9.3873	77.0891	0.2447		2060	1.0814	0.0073	0.6768	0.0044	0.4046	0.0029		2060	0.2737	0.0083	0.1386	0.0075	0.1351	0.0008		2060	1.2429	0.0157	0.642	0.0152	0.6009	0.0005
(e) Ambient PM2.5 concentrations reduction, avoided premature deaths in CNS relative to BaU in 2050
Region	PM2.5 Concentration reduction, μg/m3	Avioded deaths, person
Anhui	1.72	2969.83
Beijing	3.48	1238.07
Chongqing	1.34	1047.6
Fujian	0.28	367.609
Gansu	3.76	2714.46
Guangdong	0.29	915.77
Guangxi	0.49	872.121
Guizhou	1.03	1530.38
Hainan	0.13	49.571
Hebei	5.2	8014.34
Heilongjiang	1.86	3329
Henan	3.8	9280.44
Hubei	1.95	3138.5
Hunan	1.34	2907.67
Jiangsu	1.29	2611.73
Jiangxi	0.82	1225.93
Jilin	2.16	2348.64
Liaoning	2.42	3229.11
Inner Mongolia	1	729.327
Ningxia	2.11	319.429
Qinghai	3.47	630.862
Shandong	3.87	9287.51
Shanghai	0.73	344.914
Shaanxi	4.62	4325.17
Shanxi	5.42	4495.22
Sichuan	1.99	4302.04
Tianjin	3.08	757.719
Xinjiang	2.52	1224.75
Tibet	0.07	0
Yunnan	0.22	446.303
Zhejiang	0.6	879.554
(f) Regional disparity in carbon reduction, air quality improvement, and health benefits in 2050
Region	South or North	△CO2, %	△PM2.5, μg/m3	Avioded deaths, person
Anhui	South	0.74359	1.72	2969.83
Beijing	North	0.583333	3.48	1238.07
Chongqing	South	0.673913	1.34	1047.6
Fujian	South	0.755814	0.28	367.609
Gansu	North	0.753145	3.76	2714.46
Guangdong	South	0.788732	0.29	915.77
Guangxi	South	0.804348	0.49	872.121
Guizhou	South	0.704787	1.03	1530.38
Hainan	South	0.777778	0.13	49.571
Hebei	North	0.775332	5.2	8014.34
Heilongjiang	North	0.76	1.86	3329
Henan	North	0.746269	3.8	9280.44
Hubei	South	0.743902	1.95	3138.5
Hunan	South	0.731003	1.34	2907.67
Inner Mongolia	North	0.769651	1	729.327
Jiangsu	South	0.737226	1.29	2611.73
Jiangxi	South	0.757991	0.82	1225.93
Jilin	North	0.79386	2.16	2348.64
Liaoning	North	0.805766	2.42	3229.11
Ningxia	North	0.746094	2.11	319.429
Qinghai	North	0.725806	3.47	630.862
Shaanxi	North	0.768293	4.62	4325.17
Shandong	North	0.840961	3.87	9287.51
Shanghai	South	0.666667	0.73	344.914
Shanxi	North	0.632423	5.42	4495.22
Sichuan	South	0.666667	1.99	4302.04
Tianjin	North	0.645833	3.08	757.719
Tibet	South	0.851852	0.07	0
Xinjiang	North	0.740763	2.52	1224.75
Yunnan	South	0.684444	0.22	446.303
Zhejiang	South	0.722892	0.6	879.554

## Sheet: Source Data 4
Fig 4
(a)-(b) Technology shares and annualized system cost of rural (a) cooking and (b) heating under different scenarios from 2014 to 2060
Cooking											Heating
		Technology shares										Technology shares
		Coal cooking range	Straw cooking range	Firewood cooking range	LPG cooking range	Electricity cooking range	Biogas cooking range	Cooking technology costs, billion US$				Coal stove	Biogas stove	Bimass stove	AAHP	Improved coal stove	Nature gas stove	Heating technology costs, billion US$
BAU	2014	0.233162	0.198215	0.365122	0.121897	0.081604	4.10289e-07	11.053		BAU	2014	0.491321	1.18236e-05	0.407225	0.101443	0	0	9.77835
	2020	0.258105	0.178358	0.334748	0.137899	0.0908908	4.35676e-07	11.4751			2020	0.537496	1.18304e-05	0.354628	0.107865	0	0	10.6186
	2030	0.291061	0.15359	0.29651	0.156378	0.102459	5.15989e-07	11.1824			2030	0.596988	1.11536e-05	0.292804	0.110197	0	0	11.0593
	2040	0.317702	0.133107	0.264348	0.172593	0.112249	6.05804e-07	10.9201			2040	0.641693	1.06858e-05	0.244787	0.11351	0	0	11.3597
	2050	0.339382	0.115682	0.237463	0.186788	0.120684	6.91128e-07	11.1431			2050	0.676328	1.05933e-05	0.206481	0.11718	0	0	11.9909
	2060	0.357881	0.10089	0.214916	0.198495	0.127817	7.80177e-07	11.5179			2060	0.705354	1.04278e-05	0.173665	0.12097	0	0	12.7568
CNS	2014	0.233162	0.198215	0.365122	0.121897	0.081604	4.10289e-07	11.053		CNS	2014	0.491321	1.18236e-05	0.407225	0.101443	0	0	9.77835
	2020	0.258105	0.178358	0.334748	0.137899	0.0908908	4.35676e-07	11.4751			2020	0.537496	1.18304e-05	0.354628	0.107865	0	0	10.6186
	2030	0.0313221	0.0590055	0.114332	0.600806	0.170691	0.0238423	17.4835			2030	0.244818	0.0201986	0.233084	0.111463	0.15052	0.239916	14.3503
	2040	0.00145151	0.00390138	0.00755923	0.472332	0.478684	0.0360714	18.9448			2040	0.0476999	0.029534	0.0895408	0.119309	0.115262	0.598655	17.6958
	2050	0	0.000250879	0.000485863	0.184818	0.766767	0.0476788	16.5682			2050	0.014255	0.0386777	0.0343892	0.213587	0.0296017	0.66949	19.4812
	2060	0	1.56035e-05	3.12071e-05	0	0.939888	0.0600643	13.3044			2060	0.000135562	0.0481296	0.0132785	0.722625	0.000276989	0.215554	24.1818
(c) Dominant contemporary technology and transformation costs for each province in 2040
Region	South or North	Dominant contemporary technology share for cooking	Dominant contemporary technology share for heating	Transformation costs, billion US$
Anhui	South	0.595493	0.402984	0.48658
Beijing	North	-0.744884	-0.580899	0.01295
Chongqing	South	0.755042	0.434397	0.15718
Fujian	South	0.529606	0.53798	0.04769
Gansu	North	-0.625947	-0.662942	0.88644
Guangdong	South	0.754192	0.441595	0.26092
Guangxi	South	0.839744	0.448037	0.56375
Guizhou	South	-0.664529	-0.524677	0.41782
Hainan	South	0.745581		0.01322
Hebei	North	-0.614366	-0.674895	0.78142
Heilongjiang	North	0.676584	-0.717253	0.84749
Henan	North	-0.466868	-0.495977	0.78035
Hubei	South	0.650521	0.432773	0.68593
Hunan	South	-0.689798	0.496804	0.31944
Inner Mongolia	North	-0.795484	-0.715162	0.46899
Jiangsu	South	0.535701	0.587725	0.17514
Jiangxi	South	0.609763	0.615001	0.27139
Jilin	North	0.683928	-0.746675	0.65802
Liaoning	North	0.966727	-0.730272	0.79045
Ningxia	North	-0.755969	-0.613615	0.11183
Qinghai	North	-0.731854	-0.593373	0.13213
Shaanxi	North	-0.623631	-0.646943	0.54971
Shandong	North	0.7995	-0.661215	1.32242
Shanghai	South	0.747973	0.740955	0.01495
Shanxi	North	-0.886104	-0.548768	1.23059
Sichuan	South	0.5443	-0.415183	0.89908
Tianjin	North	-0.779229	-0.590909	0.02434
Tibet	South	0.966832	0.633016	0.33735
Xinjiang	North	-0.922816	-0.602755	0.49632
Yunnan	South	0.607124	-0.608557	0.48001
Zhejiang	South	0.599505	0.547187	0.13685

## Sheet: Source Data 5
Fig 5
Rural cooking and heating transformation costs and monetized health benefits related to avoided PM2.5-associated premature deaths at the medium VSL level in 2035 and 2050.
Region	South or North	year	Transformation costs, billion US$	Health benefits_Medium VSL, billion US$	Avoided death, person
Anhui	South	2035	0.51394	2.81866	2957.45
Beijing	North	2035	0.01503	2.10689	1029.61
Chongqing	South	2035	0.16927	1.56793	1181.37
Fujian	South	2035	0.05747	1.10817	547.035
Gansu	North	2035	0.81401	1.98441	2553.15
Guangdong	South	2035	0.29371	2.52103	1334.36
Guangxi	South	2035	0.60624	0.76398	1124.79
Guizhou	South	2035	0.40116	0.813519	1416.53
Hainan	South	2035	0.01483	0.0647815	56.3065
Hebei	North	2035	0.75824	8.0712	5764.08
Heilongjiang	North	2035	0.75255	2.74233	2867.82
Henan	North	2035	0.78581	11.7627	7835.35
Hubei	South	2035	0.72008	4.66435	3256.64
Hunan	South	2035	0.33582	3.24376	2961.24
Inner Mongolia	North	2035	0.48082	1.31196	697.653
Jiangsu	South	2035	0.19824	7.61379	2632.05
Jiangxi	South	2035	0.29722	1.39974	1357.76
Jilin	North	2035	0.60388	2.7856	2187.76
Liaoning	North	2035	0.73683	4.74109	2871
Ningxia	North	2035	0.09914	0.270248	264.366
Qinghai	North	2035	0.1183	0.501131	520.004
Shaanxi	North	2035	0.52389	3.99831	3754.42
Shandong	North	2035	1.28079	19.5409	7809.99
Shanghai	South	2035	0.0177	1.88634	444.494
Shanxi	North	2035	1.15087	3.19806	3739.25
Sichuan	South	2035	0.93064	6.60292	5019.82
Tianjin	North	2035	0.0281	1.47136	608.521
Tibet	South	2035	0.29623	0	0
Xinjiang	North	2035	0.45796	0.809879	962.859
Yunnan	South	2035	0.49946	0.524139	624.304
Zhejiang	South	2035	0.163	3.16192	1115.38
Anhui	South	2050	0.35561	3.97502	2969.83
Beijing	North	2050	0.00718	3.19147	1238.07
Chongqing	South	2050	0.12253	1.705	1047.6
Fujian	South	2050	0.02406	1.05747	367.609
Gansu	North	2050	0.78202	3.1914	2714.46
Guangdong	South	2050	0.16194	2.15722	915.77
Guangxi	South	2050	0.4174	0.671235	872.121
Guizhou	South	2050	0.34686	0.935231	1530.38
Hainan	South	2050	0.00786	0.069508	49.571
Hebei	North	2050	0.636	14.5856	8014.34
Heilongjiang	North	2050	1.0563	4.15843	3329
Henan	North	2050	0.59993	19.4748	9280.44
Hubei	South	2050	0.49746	5.97041	3138.5
Hunan	South	2050	0.20968	4.42824	2907.67
Inner Mongolia	North	2050	0.34212	1.60744	729.327
Jiangsu	South	2050	0.10726	8.89449	2611.73
Jiangxi	South	2050	0.18045	1.50505	1225.93
Jilin	North	2050	0.78606	4.45704	2348.64
Liaoning	North	2050	1.01299	7.84754	3229.11
Ningxia	North	2050	0.10021	0.442833	319.429
Qinghai	North	2050	0.11681	0.805277	630.862
Shaanxi	North	2050	0.45323	7.02817	4325.17
Shandong	North	2050	1.54579	33.1615	9287.51
Shanghai	South	2050	0.00827	2.05716	344.914
Shanxi	North	2050	1.12978	5.2304	4495.22
Sichuan	South	2050	0.69152	6.92861	4302.04
Tianjin	North	2050	0.01517	2.4566	757.719
Tibet	South	2050	0.31313	0	0
Xinjiang	North	2050	0.4373	1.35131	1224.75
Yunnan	South	2050	0.37674	0.431845	446.303
Zhejiang	South	2050	0.07367	3.43285	879.554
